# Supplementary material for: Quantifying genetic variability and genotype ranking for food quality attributes in white Guinea yam (Dioscorea rotundata) using a multiple trait selection index
Source: Front Plant Sci. 2025 Sep 23;16:1541588. doi: 10.3389/fpls.2025.1541588 (PMC12501638; doi:10.3389/fpls.2025.1541588)
Supplement: Supplementary file 1 [file Table1.xlsx]

## Sheet: List of genotypes
Supplementary Table 1
s/n	Genotypes	Genotype code	status
1	TDr1738003	G1	Breeding line
2	TDr1741073	G2	Breeding line
3	TDr1739023	G3	Breeding line
4	TDr1739046	G4	Breeding line
5	TDr1739067	G5	Breeding line
6	TDr1716031	G6	Breeding line
7	TDr1741042	G7	Breeding line
8	TDr1738074	G8	Breeding line
9	TDr1741021	G9	Breeding line
10	TDr1739049	G10	Breeding line
11	TDr1719006	G11	Breeding line
12	TDr1719029	G12	Breeding line
13	TDr1719069	G13	Breeding line
14	TDr1738048	G14	Breeding line
15	TDr1719059	G15	Breeding line
16	TDr1741044	G16	Breeding line
17	Meccakusa	G17	Local variety
18	TDr1719049	G18	Breeding line
19	TDr1716040	G19	Breeding line
20	TDr1719055	G20	Breeding line
21	TDr1739068	G21	Breeding line
22	TDr1716069	G22	Breeding line
23	TDr1739058	G23	Breeding line
24	TDr1719020	G24	Breeding line
25	TDr1738023	G25	Breeding line

## Sheet: Locations
supplementary Table 2
code	Environment	year
IB22	Ibadan	22
IK22	Ikenne	22
AB22	Abuja	22
IB23	Ibadan	23
IK23	Ikenne	23
AB23	Abuja	23

## Sheet: MGIDI ITPA
supplementary table 3
	Genotype	MGIDI
1	TDr1741073	1.35345
2	TDr1741044	1.81675
3	Meccakusa	2.31618
4	TDr1716069	2.6298
5	TDr1716040	2.73145
6	TDr1738048	2.92434
7	TDr1741021	2.94611
8	TDr1719020	2.98605
9	TDr1738074	3.11653
10	TDr1719049	3.17272
11	TDr1739058	3.20258
12	TDr1739068	3.21112
13	TDr1719055	3.49374
14	TDr1739046	3.61164
15	TDr1739049	3.70589
16	TDr1719059	3.7169
17	TDr1738003	3.71769
18	TDr1719069	3.75167
19	TDr1719006	3.96067
20	TDr1716031	4.0501
21	TDr1741042	4.11729
22	TDr1739023	4.1676
23	TDr1719029	4.18685
24	TDr1738023	4.48826
25	TDr1739067	4.94043

## Sheet: MGIDI boiled
Supplementary Table 4
	Genotype	MGIDI
1	TDr1741073	0.134076
2	TDr1741042	0.403222
3	TDr1719055	0.47908
4	TDr1738003	0.497552
5	TDr1739023	0.760471
6	TDr1719020	0.781164
7	TDr1738048	0.912851
8	TDr1741044	0.926699
9	TDr1738074	1.02953
10	TDr1719049	1.12538
11	Meccakusa	1.18279
12	TDr1716031	1.21229
13	TDr1739058	1.3471
14	TDr1739046	1.55519
15	TDr1739049	1.78027
16	TDr1716040	1.85338
17	TDr1739067	1.94122
18	TDr1716069	2.24694
19	TDr1741021	2.45244
20	TDr1739068	2.50383
21	TDr1719069	2.50466
22	TDr1719006	2.6255
23	TDr1719059	2.63355
24	TDr1738023	2.78989
25	TDr1719029	4.3057

## Sheet: MGIDI pound
Supplementary table 5
	Genotype	MGIDI
1	TDr1741042	0.922322
2	TDr1741073	1.5672
3	TDr1738074	1.85944
4	TDr1739067	1.94803
5	TDr1739049	1.98118
6	TDr1739023	2.10544
7	TDr1739058	2.10772
8	Meccakusa	2.1197
9	TDr1716031	2.24412
10	TDr1719020	2.27883
11	TDr1738003	2.31943
12	TDr1719049	2.34151
13	TDr1739046	2.48601
14	TDr1716040	2.5496
15	TDr1741044	2.77177
16	TDr1738048	3.04481
17	TDr1719055	3.04711
18	TDr1719059	3.07681
19	TDr1719006	3.36628
20	TDr1739068	3.57375
21	TDr1716069	3.65139
22	TDr1741021	4.11238
23	TDr1719029	4.32728
24	TDr1738023	4.4347
25	TDr1719069	4.67052
